# Supplementary material for: Introduction of a 4-Hexyl-2-thienyl Substituent on Pyridine Rings as a Route for Brightly Luminescent 1,3-Di-(2-pyridyl)benzene Platinum(II) Complexes
Source: Molecules. 2025 Nov 14;30(22):4410. doi: 10.3390/molecules30224410 (PMC12655828; doi:10.3390/molecules30224410)
Supplement: Supplementary file 1 [file molecules-30-04410-s001.zip]

Archive with 1 entries (1 files):
- molecules-3930327-supplementary.pdf
